# Supplementary material for: Comparative Analysis of Volatiles Emitted from Tomato and Pepper Plants in Response to Infection by Two Whitefly-Transmitted Persistent Viruses
Source: Insects. 2022 Sep 15;13(9):840. doi: 10.3390/insects13090840 (PMC9503296; doi:10.3390/insects13090840)
Supplement: Supplementary file 1 [file insects-13-00840-s001.zip]

Archive with 1 entries (1 files):
- insects-1892196-supplementary.xlsx
