# Supplementary material for: Comparative Analysis of Volatiles Emitted from Tomato and Pepper Plants in Response to Infection by Two Whitefly-Transmitted Persistent Viruses
Source: Insects. 2022 Sep 15;13(9):840. doi: 10.3390/insects13090840 (PMC9503296; doi:10.3390/insects13090840)
Supplement: Supplementary file 1 [file insects-13-00840-s001.zip › insects-1892196-supplementary.xlsx]

## Sheet: 3W tomato VOCs
Table S1. Volatile organic compounds detected in tomato leaves. Volatile profile measurement was conducted uisng a solid-phase micro-extraction coupled with gas chromatography-mass spectrometry (HS-SPME-GC-MS) Compounds are presented relative to the internal standard. Source of reference; W10N14, Wiley Registry 10th Edition / NIST 2014 Mass Spectral Library; Srandart, authentic standards (Sigma‐A…
		Untreated control					Healty whitefly					Whitefly and virus					Statistics
Compound	Cas No	Class	control 3W1	control 3W2	control 3W3	control 3W4	control 3W5	Healthy3W1	Healthy3W2	Healthy3W3	Healthy3W4	Healthy3W5	Virus3W1	Virus3W2	Virus3W3	Virus3W4	Virus3W5	f.value	p.value	-log10(p)	FDR
3-Methyl-2-Heptanone	2371-19-9	Fatty acid derivatives/ Green leaf volatiles	0.0267469	0.0302819	0.0201228	0.0118471	0.0490792	0.000634862	0.00072	0.000347176	0.000413811	0.000698875	0.000322611	0.000448716	0.000334392	0.000583128	0.000416679	178.12	1.2e-09	8.9217	9.3421e-08
1-Octanol	111-87-5	Fatty acid derivatives/ Green leaf volatiles	0.00371048	0.00370292	0.00154477	0.00322634	0.00389825	0.0202814	0.0225014	0.00946215	0.0123815	0.0152003	0.0160073	0.0135596	0.0155684	0.0175078	0.0309775	37.735	6.67e-06	5.1761	0.00017334
Ethyl myristate	124-06-1	Fatty acid derivatives/ Green leaf volatiles	0.00491978	0.00506784	0.00579065	0.00312337	0.00491052	0.003932	0.00345556	0.00505588	0.00225018	0.00380953	0.00231376	0.00202356	0.00209757	0.00147465	0.00241537	14.979	0.00054732	3.2618	0.0093701
Methyl palmitoleate	1120-25-8	Fatty acid derivatives/ Green leaf volatiles	0.00221292	0.00175404	0.00351731	0.000796783	0.00252002	0.00426933	0.00539732	0.00548329	0.00459849	0.00723836	0.00522493	0.00546104	0.00438994	0.00412959	0.00816102	11.985	0.0013785	2.8606	0.020772
Nonanoic acid	112-05-0	Fatty acid derivatives/ Green leaf volatiles	0.0242361	0.0436825	0.0119719	0.0304482	0.0433478	0.00803814	0.00339687	0.0104087	0.0150393	0.0016118	0.0120879	0.00898706	0.00973043	0.00904444	0.00798856	8.4705	0.0050817	2.294	0.038727
Methyl hexadeca-7,10,13-trienoate	56554-30-4	Fatty acid derivatives/ Green leaf volatiles	0.0187484	0.0353006	0.0373081	0.0273108	0.0288415	0.0387783	0.0426156	0.0488518	0.0507106	0.0387725	0.0188356	0.0339384	0.0257642	0.0286109	0.0287566	7.7036	0.0070454	2.1521	0.049958
1-Heptanol	111-70-6	Fatty acid derivatives/ Green leaf volatiles	0.00999597	0.00506356	0.00129102	0.00783226	0.00272372	0.0137828	0.0199548	0.0041512	0.0138285	0.00872284	0.0161873	0.011886	0.0134716	0.0201261	0.0288763	6.4312	0.012642	1.8982	0.082175
Methyl myristate	124-10-7	Fatty acid derivatives/ Green leaf volatiles	0.00814702	0.0092186	0.0110071	0.00656037	0.0108943	0.0101666	0.0128722	0.0184368	0.00819111	0.0155219	0.0128969	0.0224155	0.0138703	0.0120722	0.0201746	5.1824	0.023861	1.6223	0.13294
Methyl laurate	111-82-0	Fatty acid derivatives/ Green leaf volatiles	0.0261392	0.0277384	0.0241078	0.0181257	0.0225246	0.0186444	0.0303903	0.034903	0.0128163	0.0144201	0.0323996	0.0365765	0.0305606	0.030724	0.0647264	4.5107	0.034604	1.4609	0.15877
Methyl palmitate	112-39-0	Fatty acid derivatives/ Green leaf volatiles	0.29635	0.303727	0.420151	0.235434	0.435902	0.41694	0.449819	0.6325	0.368407	0.634924	0.453517	0.412371	0.493179	0.359789	0.660601	3.8308	0.051685	1.2866	0.20589
2-Ethylhexanol	104-76-7	Fatty acid derivatives/ Green leaf volatiles	0.790745	0.902594	0.598374	0.515366	0.961895	0.59281	0.70263	0.364088	0.502963	0.523042	0.560571	0.443108	0.522658	0.595034	0.834978	2.389	0.13386	0.87337	0.27837
2,4-Heptadienal	4313-03-5	Fatty acid derivatives/ Green leaf volatiles	0.125833	0.14937	0.162365	0.104213	0.190403	0.229146	0.184185	0.213861	0.122305	0.342803	0.137864	0.111084	0.151736	0.106544	0.200243	2.9116	0.093149	1.0308	0.29063
Methyl hexanoate	106-70-7	Fatty acid derivatives/ Green leaf volatiles	0.0243302	0.0233091	0.0180986	0.0152336	0.0394289	0.0390498	0.0289405	0.0324418	0.0268533	0.0691715	0.0293218	0.0255426	0.025604	0.0205539	0.0304264	3.1014	0.082084	1.0857	0.32266
Methyl decanoate	110-42-9	Fatty acid derivatives/ Green leaf volatiles	0.0196727	0.0314444	0.0173981	0.0209026	0.0338152	0.03088	0.0255734	0.035255	0.0181253	0.0206993	0.033843	0.0427042	0.0327888	0.0244224	0.0485689	2.9674	0.089726	1.0471	0.3306
1-Pentanol	71-41-0	Fatty acid derivatives/ Green leaf volatiles	0.00860699	0.00798642	0.00300671	0.00744809	0.00757804	0.0114553	0.0109491	0.00384159	0.0099091	0.00747849	0.0107397	0.00792705	0.00842568	0.00985578	0.0141289	1.5552	0.25086	0.60058	0.43436
1-Hexanol	111-27-3	Fatty acid derivatives/ Green leaf volatiles	0.0814791	0.0656499	0.0499949	0.0648368	0.0842258	0.0639839	0.0969975	0.0533265	0.0765026	0.050914	0.0876987	0.0702133	0.0672469	0.0840263	0.127298	1.5477	0.25237	0.59797	0.43817
Hexanal	6789-80-6	Fatty acid derivatives/ Green leaf volatiles	0.384135	0.343571	0.288893	0.293175	0.516607	0.424325	0.359902	0.353511	0.256757	0.545057	0.30304	0.216513	0.270845	0.238085	0.390752	2.1291	0.16168	0.79136	0.43817
2-Heptenal (Z)	57266-86-1	Fatty acid derivatives/ Green leaf volatiles	0.0103963	0.0130379	0.00975578	0.0095657	0.0170228	0.0121809	0.00998529	0.00636297	0.00587045	0.0113955	0.00782176	0.00585552	0.00811375	0.005835	0.0150019	1.8042	0.2065	0.68508	0.43817
Methyl linolenate	301-00-8	Fatty acid derivatives/ Green leaf volatiles	0.012612	0.0199227	0.0197255	0.0135625	0.0225573	0.0163453	0.0242496	0.0193034	0.0270977	0.022592	0.0156538	0.0215757	0.020613	0.0255452	0.0335808	1.7329	0.2182	0.66114	0.43817
2-Pentenal	1576-87-0	Fatty acid derivatives/ Green leaf volatiles	0.0219053	0.0237931	0.019565	0.0223819	0.0333787	0.0344092	0.0242074	0.0188251	0.0160097	0.0445653	0.0210991	0.0158992	0.018872	0.0154752	0.0286741	1.0833	0.36941	0.43249	0.46937
2-Hexenal	6728-26-3	Fatty acid derivatives/ Green leaf volatiles	1.07218	1.11721	1.05266	0.854044	1.44721	1.44207	1.3021	1.25175	1.06513	1.33881	1.22329	0.928255	1.13871	0.990578	1.60911	0.95498	0.41222	0.38487	0.46937
Methyl linoleate	112-63-0	Fatty acid derivatives/ Green leaf volatiles	0.00593059	0.00907976	0.0118629	0.00719775	0.0137948	0.00845045	0.0122955	0.0135174	0.0112394	0.0150626	0.00834888	0.0105277	0.011135	0.0102326	0.0144175	1.289	0.31111	0.50708	0.48322
Methyl nonanoate	1731-84-6	Fatty acid derivatives/ Green leaf volatiles	0.113936	0.308848	0.111646	0.208516	0.31487	0.301759	0.151112	0.238742	0.210948	0.153839	0.221444	0.347949	0.27951	0.172472	0.265363	0.70618	0.51293	0.28994	0.63505
Decanal	112-31-2	Fatty acid derivatives/ Green leaf volatiles	0.00323939	0.00298176	0.00296206	0.00225557	0.00461262	0.00430069	0.00337992	0.00353847	0.00202777	0.00642923	0.00381069	0.00365706	0.0038614	0.00236128	0.00587472	0.4392	0.65451	0.18408	0.70374
Methyl octanoate	111-11-5	Fatty acid derivatives/ Green leaf volatiles	0.0632882	0.086278	0.0560214	0.0631987	0.111012	0.106478	0.0798815	0.0637599	0.0625451	0.119613	0.0683231	0.0655446	0.0703284	0.0532668	0.101596	0.55074	0.59042	0.22884	0.70374
1-Penten-3-ol	616-25-1	Fatty acid derivatives/ Green leaf volatiles	0.0579941	0.0594808	0.0328903	0.0597461	0.10611	0.0973484	0.0644584	0.032945	0.0458325	0.0990087	0.05889	0.0387755	0.0481287	0.0537246	0.0942632	0.080363	0.92327	0.034669	0.97318
2-Ethylfuran	3208-16-0	Furans	0.189923	0.212641	0.107026	0.0786347	0.36164	0.482301	0.171902	0.234838	0.143349	1.09806	0.211908	0.122207	0.276314	0.101036	0.228407	1.518	0.25841	0.58769	0.38832
5-Ethyl-2(5H)-furanone	247-43-4	Furans	0.0223443	0.018285	0.0186331	0.0099725	0.0258629	0.0328475	0.0198057	0.030099	0.0172675	0.0447136	0.0293723	0.0192403	0.0330028	0.0164842	0.0416333	1.7942	0.2081	0.68173	0.39408
Dihydroactinolide	15356-74-8	Furans	0.0305003	0.0499007	0.0418065	0.0252207	0.0462603	0.0466735	0.0243263	0.0562546	0.0275423	0.0612358	0.0281548	0.0271056	0.0308822	0.0173241	0.0338057	2.1924	0.15433	0.81155	0.41309
Anethofuran	70786-44-6	Furans	0.0290046	0.0376036	0.0381537	0.0406425	0.0449074	0.0780048	0.0580722	0.0542541	0.0248847	0.0648116	0.0546511	0.0310253	0.027936	0.0188997	0.0352625	2.7006	0.10755	0.96838	0.25224
alpha-Ionone	127-41-3	Irregular terpenes	0.0393769	0.0388529	0.0455806	0.0226395	0.0516052	0.039875	0.0319887	0.028693	0.0167584		0.0165266	0.0138377	0.0177094	0.00849579	0.0303174	1.9179	0.18934	0.72276	0.43817
beta-Ionone	14901-07-6	Irregular terpenes	0.621103	0.629416	0.762812	0.49255	0.886789	0.869587	0.631988	0.711133	0.401195	1.10837	0.557083	0.462847	0.538832	0.350627	0.791264	1.3581	0.29397	0.53169	0.48837
beta-Cyclocitral	432-25-7	Irregular terpenes	0.088686	0.0960451	0.0855599	0.0655884	0.132615	0.145278	0.0938766	0.0743977	0.0604155	0.17506	0.076968	0.0623719	0.0781789	0.050803	0.114966	1.1039	0.36301	0.44008	0.50945
beta-Ionone epoxide	23267-57-4	Irregular terpenes	0.134762	0.146396	0.153388	0.09157	0.2338	0.252664	0.142157	0.172376	0.0735659	0.416051	0.114385	0.0928646	0.133986	0.0684453	0.19224	1.1817	0.34005	0.46845	0.52711
Humulene epoxide 2	19888-34-7	Irregular terpenes	0.00443551	0.00695362	0.00994171	0.00412347	0.0127841	0.00389058	0.00428793	0.00506748	0.00182835	0.00758373	0.00427906	0.00556311	0.00571772	0.00298639	0.0114665	1.3646	0.29243	0.53398	0.54439
Cryptone	500-02-7	Irregular terpenes	0.100775	0.110106	0.139805	0.110565	0.20479	0.181098	0.127579	0.139592	0.0638023	0.274172	0.126959	0.109583	0.118496	0.0644682	0.14751	0.53766	0.59755	0.22362	0.72931
p-Mentha-1,3,8-triene	18368-95-1	Monoterpenes	0.00908039	0.0153013	0.0142355	0.0162134	0.0152262	0.0103565	0.0094787	0.0122067	0.00614203	0.0145496	0.00764818	0.00826516	0.00752391	0.00615667	0.00688793	8.784	0.0044684	2.3498	0.039637
alpha Terpinene	99-86-5	Monoterpenes	0.161791	0.148984	0.18452	0.204428	0.157674	0.181475	0.105139	0.149271	0.0874295	0.193583	0.14096	0.114394	0.102382	0.0913438	0.0823759	5.0271	0.025951	1.5859	0.13411
3-Carene	13466-78-9	Monoterpenes	0.187269	0.302246	0.208697	0.329552	0.322622	0.228253	0.218846	0.156887	0.145681	0.312441	0.172848	0.176228	0.16538	0.136003	0.14553	5.3959	0.021302	1.6716	0.13411
beta-Myrcene	123-35-3	Monoterpenes	0.625711	0.95821	0.698295	0.821648	1.00893	0.735293	0.670457	0.541599	0.492726	0.929296	0.546164	0.552238	0.579985	0.4931	0.686763	3.9697	0.047513	1.3232	0.21218
1-p-Menthene	586-62-9	Monoterpenes	0.0460034	0.041948	0.0386474	0.064028	0.0645614	0.0678931	0.0405065	0.0345865	0.026883	0.0921459	0.0403132	0.0370582	0.0285987	0.0244276	0.0164434	3.4702	0.064678	1.1892	0.33112
beta-Phellandrene	555-10-2	Monoterpenes	3.9758	4.08094	4.29049	4.321	5.60649	4.96928	4.24774	4.32124	2.8947	5.82479	4.10525	3.69192	3.61958	2.97941	4.00036	1.6035	0.24144	0.61718	0.43817
gamma-Terpinene	99-85-4	Monoterpenes	0.0349227	0.0365211	0.0323305	0.0469797	0.0515469	0.0471475	0.0396207	0.0296223	0.0242835	0.0554894	0.0359698	0.0366393	0.0301962	0.0232997	0.0221815	2.0243	0.17477	0.75753	0.43817
Piperitone	89-81-6	Monoterpenes	0.0187199	0.0213103	0.0327861	0.0224417	0.0348103	0.0281715	0.0186775	0.0304861	0.0104384	0.0323318	0.0208168	0.0175135	0.0176555	0.0118176	0.0197716	1.6338	0.23576	0.62753	0.43817
Alloocimene	673-84-7	Monoterpenes	1.07821	1.16546	1.26496	1.16427	1.82061	1.72377	1.33071	1.3006	0.945058	1.98512	1.26484	1.12328	1.14069	0.85669	1.30325	1.2615	0.31822	0.49727	0.48322
p-Mentha-3,8-diene	586-67-4	Monoterpenes	0.00874568	0.00985809	0.00688711	0.0142296	0.0195574	0.0184526	0.0108864	0.00586651	0.00489954	0.0193211	0.0105863	0.0103998	0.0101305	0.00677579	0.00907451	0.19202	0.82778	0.082086	0.89676
3-Thujene	2867-05-2	Monoterpenes	0.00877486	0.00823861	0.00600022	0.0102651	0.0114967	0.00974616	0.00832038	0.00616673	0.0065697	0.0161425	0.00984986	0.00991809	0.00936571	0.00747777	0.0087196	0.017239	0.98293	0.0074759	0.99683
alpha-Pinene	80-56-8	Monoterpenes	0.34468	0.336733	0.259469	0.366476	0.528809	0.442675	0.358811	0.260254	0.235834	0.584257	0.376537	0.377797	0.354679	0.288517	0.35191	0.013247	0.98685	0.0057468	0.99683
p-Cymene	99-87-6	Monoterpenes	0.922835	0.812346	0.908728	1.12017	1.32886	1.26913	1.02548	0.795307	0.548477	1.5222	1.14512	1.17816	0.910043	0.705631	1.03621	0.017269	0.9829	0.0074891	0.99683
Benzyl alcohol	100-51-6	Phenylpropnaoids and benzenoids	0.402568	0.278632	0.28745	0.242752	0.182074	0.216497	0.391402	0.861786	0.677982	0.196109	0.504389	0.27473	0.788248	0.75959	1.48504	3.3062	0.071826	1.1437	0.29063
Phenol	108-95-2	Phenylpropnaoids and benzenoids	0.011067	0.0132796	0.00931192	0.0118096	0.00924769	0.0500362	0.0621602	0.0407419	0.0594382	0.0234304	0.0532779	0.0415628	0.0523188	0.0482443	0.0702192	51.669	1.27e-06	5.8967	4.9469e-05
Guaiacol	90-05-1	Phenylpropnaoids and benzenoids	0.040701	0.0186096	0.043383	0.0145549	0.051372	0.0238211	0.0658738	0.0826665	0.0761815	0.0212146	0.446604	0.249987	0.346754	0.285595	0.421505	30.842	1.87e-05	4.7292	0.00036379
1,3-Dimethylbenzene	108-38-3	Phenylpropnaoids and benzenoids	0.00247405	0.00224249	0.00142834	0.00197056	0.00162284	0.0020114	0.002338	0.00171254	0.00178685	0.00252806	0.0034967	0.00264097	0.00386501	0.00330139	0.0035956	14.038	0.00072078	3.1422	0.0085382
1,2-Dimethoxybenzene	91-16-7	Phenylpropnaoids and benzenoids	0.0063672	0.00486463	0.0110119	0.00382666	0.010724	0.020754	0.0109439	0.0163031	0.00655226	0.018881	0.0327381	0.0245387	0.0155082	0.0200935	0.0481413	10.727	0.0021305	2.6715	0.01536
Benzeneethanol	60-12-8	Phenylpropnaoids and benzenoids	0.0797513	0.0597889	0.0716808	0.0608838	0.0969652	0.0822362	0.112784	0.0795462	0.0754178	0.0913386	0.112978	0.0903601	0.087647	0.104222	0.15596	4.9204	0.027509	1.5605	0.12781
Phenylacealdehyde	122-78-1	Phenylpropnaoids and benzenoids	0.0585078	0.0360946	0.0433959	0.0435336	0.0544497	0.0350344	0.048454	0.0662198	0.0468014	0.0328121	0.07521	0.056264	0.0607872	0.0419403	0.0761881	2.4035	0.13248	0.87785	0.26678
Methyl salicylate	119-36-8	Phenylpropnaoids and benzenoids	0.944385	0.824852	1.17334	0.612869	1.42791	1.02372	1.11578	1.64545	0.92129	1.47188	1.29536	1.1671	1.78359	1.08857	2.11936	2.5568	0.11887	0.92495	0.27837
Benzene, methyl(1-methylethenyl)-	26444-18-8	Phenylpropnaoids and benzenoids	0.0270454	0.0278346	0.0398781	0.0389173	0.046209	0.0465998	0.0362761	0.0442933	0.0181175	0.0571857	0.0337645	0.0335142	0.0253086	0.0188041	0.0290872	1.3588	0.29381	0.53193	0.4586
Eugenol	97-53-0	Phenylpropnaoids and benzenoids	0.111609	0.0136442	0.0841562	0.0543125	0.0911784	0.014508	0.0659821	0.0523916	0.0167475	0.0207601	0.0505154	0.154928	0.0190046	0.0567795	0.0408238	1.2589	0.31893	0.49631	0.4586
Benzaldehyde	100-52-7	Phenylpropnaoids and benzenoids	0.119569	0.109493	0.111773	0.0953626	0.135575	0.144531	0.111175	0.147108	0.103036	0.232357	0.133278	0.0983507	0.163344	0.120292	0.242076	1.1173	0.35894	0.44498	0.4586
3-Ethylbenzaldehyde	34246-54-3	Phenylpropnaoids and benzenoids	0.0428648	0.0369744	0.0462169	0.0227873	0.0647235	0.0684642	0.0508559	0.0787939	0.029914	0.109918	0.0497615	0.0320969	0.0455032	0.0353032	0.0775943	1.4151	0.28067	0.55181	0.4586
3-Isopropylbenzaldehyde	34246-57-6	Phenylpropnaoids and benzenoids	0.00617409	0.00613341	0.00876075	0.00642408	0.0105428	0.00980062	0.00715704	0.0099709	0.00375019	0.011646	0.00764723	0.00651457	0.00627892	0.00394398	0.00844949	0.52508	0.60449	0.21861	0.67537
Methyl benzoate	93-58-3	Phenylpropnaoids and benzenoids	0.0671627	0.137804	0.0307616	0.375226	0.0442251	0.0852672	0.0519124	0.128121	0.485707	0.0567118	0.0753465	0.0684425	0.237462	0.14724	0.2399	0.33859	0.71937	0.14305	0.79029
trans-Nerolidol	40716-66-3	Sesquiterpenes	0.0014872	0.00869601	0.00728032	0.0135682	0.00787416	0.00335726	0.00397393	0.00545912	0.00162985	0.00343964	0.0047283	0.00317048	0.00235077	0.00140803	0.00303462	2.611	0.11444	0.94142	0.34802
3,7(11)-Eudesmadiene	6813-21-4	Sesquiterpenes	0.00140857	0.00181058	0.00236828	0.00273386	0.00329663	0.0017085	0.00159077	0.00221991	0.000631022	0.00249996	0.00142552	0.00193914	0.000970043	0.000888215	0.000768442	3.1369	0.080188	1.0959	0.34802
trans-Caryophyllene	87-44-5	Sesquiterpenes	0.610262	0.80709	1.0271	0.653117	1.15157	0.569614	0.622519	0.934141	0.379045	0.855843	0.561244	0.68852	0.616383	0.485061	0.784895	1.5379	0.25433	0.59461	0.43817
alpha-Humulene	6753-98-6	Sesquiterpenes	0.604128	0.807835	1.05824	0.649263	1.15232	0.555024	0.611884	0.925289	0.369671	0.835938	0.563765	0.680233	0.61015	0.472246	0.806544	1.5972	0.24265	0.61502	0.43817
delta-Cadinene	48376-1	Sesquiterpenes	0.00738442	0.010654	0.0142726	0.0126444	0.0155049	0.00744316	0.00810574	0.0144411	0.00404182	0.0115052	0.00811577	0.0124949	0.00708233	0.00654978	0.00786699	1.5722	0.2475	0.60643	0.43817
Caryophyllene	13877-93-5	Sesquiterpenes	0.00419458	0.00721319	0.00990042	0.0052554	0.00826257	0.00315024	0.00402084	0.00850196	0.00256158	0.00605131	0.00409729	0.00543164	0.00490758	0.00322575	0.00629716	1.7507	0.21522	0.66712	0.43817
delta-Elemene	20307-84-0	Sesquiterpenes	0.0521312	0.0625881	0.0791695	0.112658	0.107768	0.0564754	0.0790717	0.108768	0.0462177	0.0913821	0.0499207	0.100093	0.0484556	0.0631967	0.0438272	1.1057	0.36248	0.44072	0.48819
beta-Elemene	515-13-9	Sesquiterpenes	0.0325769	0.045089	0.0588114	0.0502008	0.0713869	0.0367637	0.0396975	0.0544792	0.0178999	0.0568649	0.0382497	0.051764	0.0363449	0.0295856	0.0463808	0.89897	0.43272	0.3638	0.48819
Valencene	4630-07-3	Sesquiterpenes	0.00790865	0.011712	0.0161931	0.0111047	0.0186687	0.00863915	0.00890305	0.0164189	0.00408381	0.0142484	0.0085446	0.0113203	0.0090026	0.00673574	0.0108762	1.0139	0.39188	0.40684	0.48819
Isoledene	95910-36-4	Sesquiterpenes	0.0480602	0.0696337	0.0849209	0.0733698	0.114796	0.0646018	0.0606931	0.0920058	0.0256263	0.106636	0.0595642	0.0751937	0.0585187	0.042693	0.0680819	0.47681	0.63204	0.19926	0.72032
gamma-Cadinene,(+)-	39029-41-9	Sesquiterpenes	0.00872053	0.0136424	0.0126718	0.0190522	0.0216879	0.00994014	0.0129788	0.0127386	0.00618016	0.0197454	0.0118616	0.019267	0.00974182	0.00877541	0.0105601	0.62033	0.55415	0.25637	0.72032
beta-Selinene	17066-67-0	Sesquiterpenes	0.00265407	0.00401156	0.00384883	0.00309253	0.00478548	0.00386086	0.00309034	0.00513335	0.00139316	0.00507563	0.00363926	0.00363215	0.00282027	0.00224002	0.00394051	0.14214	0.86894	0.06101	0.92846
alfa-Copaene	2000215-97-9	Sesquiterpenes	0.0373771	0.0591879	0.0691319	0.0444229	0.097285	0.0569593	0.0546834	0.0872319	0.0227722	0.104322	0.0538008	0.0657483	0.0571908	0.0390996	0.0753858	0.0031765	0.99683	0.0013792	0.99683

## Sheet: 3W pepper VOCs
Table S2. Volatile organic compounds detected in pepper leaves. Volatile profile measurement was conducted uisng a solid-phase micro-extraction coupled with gas chromatography-mass spectrometry (HS-SPME-GC-MS) Compounds are presented relative to the internal standard. Source of reference; W10N14, Wiley Registry 10th Edition / NIST 2014 Mass Spectral Library; Srandart, authentic standards (Sigma‐A…
		Untreated control					Healty whitefly					Whitefly and virus				Statistics
Compound	Cas No	Class	Control 3w 1	Control 3w 2	Control 3w 3	Control 3w 4	Control 3w 5	Healthy 3w 1	Healthy 3w 2	Healthy 3w 3	Healthy 3w 4	Healthy 3w 5	Virus 3w 1	Virus 3w 2	Virus 3w 3	Virus 3w 4	f.value	p.value	-log(10)	FDR
Pentadecanal	2765-11-9	Fatty acid derivatives/ Green leaf volatiles	0.00258943	0.00178289	0.00629188	0.0102941	0.00450133	0.0606987	0.0467207	0.0465418	0.04588	0.0317624	0.0379485	0.0135243	0.046824	0.00769059	18.41	0.0003089	3.5102	0.014673
Methyl stearate	112-61-8	Fatty acid derivatives/ Green leaf volatiles	0.00213122	0.00220815	0.00491766	0.00538917	0.00336899	0.0153653	0.0102797	0.015767	0.0103128	0.00610618	0.00935902	0.00625014	0.0108261	0.00443412	10.788	0.0025508	2.5933	0.040388
Dihydroaplotaxene	56134-03-3	Fatty acid derivatives/ Green leaf volatiles	0.00144818	0.00166448	0.00157905	0.00211468	0.00151845	0.00719289	0.00521929	0.00515894	0.00313463	0.0029408	0.00563997	0.00291606	0.0038755	0.00175852	10.247	0.0030715	2.5126	0.041685
Methyl pentadecanoate	7132-64-1	Fatty acid derivatives/ Green leaf volatiles	0.000806304	0.000880158	0.00213042	0.00235881	0.00142508	0.00655107	0.00456797	0.00608841	0.00406115	0.00267905	0.00372039	0.00245142	0.00491676	0.00169693	9.366	0.0042163	2.3751	0.050068
Methyl palmitate	112-39-0	Fatty acid derivatives/ Green leaf volatiles	0.000534251	0.000879571	0.00168699	0.00156438	0.000814017	0.00481875	0.00425952	0.00495292	0.00236819	0.00157637	0.00205185	0.00128673	0.0029998	0.00121845	7.7529	0.0079302	2.1007	0.062781
Methyl palmitoleate	1120-25-8	Fatty acid derivatives/ Green leaf volatiles	0.0008101	0.00114222	0.00186474	0.00218486	0.00135491	0.00592992	0.00479013	0.00491227	0.00292819	0.00208377	0.00352726	0.00223798	0.00395044	0.00168948	8.0324	0.0070703	2.1506	0.062781
cis-Jasmone	488-10-8	Fatty acid derivatives/ Green leaf volatiles	0	0	0.000591375	0.00106647	0.000260774	0.00422432	0.00433287	0.00300439	0.00110353	0.000795935	0.00186598	0.00260909	0.00184504	0.000559263	7.2728	0.0097145	2.0126	0.06592
Phytone	502-69-2	Fatty acid derivatives/ Green leaf volatiles	0.000851652	0.00123451	0.00196924	0.0017378	0.00118102	0.00339148	0.00351487	0.00319707	0.00196311	0.00298348	0.00219933	0.00148515	0.00390227	0.00154939	6.8684	0.011595	1.9357	0.073434
Decane	124-18-5	Fatty acid derivatives/ Green leaf volatiles	0.00740501	0.0100842	0.0121693	0.0037166	0.001989	0.00495119	0.00645192	0.00724034	0.00243375	0.00317401	0.0015707	0.00087953	0.00370841	0.000939322	5.6257	0.020758	1.6828	0.10085
(Z,E)-3,5-Octadien-2-one	4173-41-5	Fatty acid derivatives/ Green leaf volatiles	0.0595081	0.0793629	0.0735377	0.039525	0.0771612	0.0429252	0.0380676	0.0287673	0.0229894	0.0498025	0.0388557	0.0260883	0.0517584	0.0439801	5.5801	0.021232	1.673	0.10085
Methyl myristate	124-10-7	Fatty acid derivatives/ Green leaf volatiles	0.00257431	0.00328739	0.00813662	0.00867442	0.0052771	0.0153769	0.0134222	0.0160059	0.0104176	0.0084856	0.0101396	0.00813616	0.0165996	0.00594086	5.8792	0.018339	1.7366	0.10085
Propanoic acid, 2,2-dimethyl-, methyl ester	75-98-9	Fatty acid derivatives/ Green leaf volatiles	0.00659933	0.00708973	0.0188787	0.0113049	0.0110371	0.0155024	0.0169771	0.0143665	0.0105223	0.0066311	0.00591097	0.00634589	0.00615987	0.00577095	4.7905	0.031886	1.4964	0.12809
2-Methyl -6-hepten-1-ol	67133-86-2	Fatty acid derivatives/ Green leaf volatiles	0.000414588	0.000482301	0.00271508	0.00314854	0.00169592	0.00477191	0.00273455	0.00473611	0.00526518	0.0039409	0.0116562	0.0029958	0.00620355	0.00185594	4.6797	0.033841	1.4706	0.12809
trans-2,cis-6-Nonadienal	557-48-2	Fatty acid derivatives/ Green leaf volatiles	0.0127387	0.0142498	0.0171075	0.0103191	0.0157836	0.0261725	0.0262148	0.0225137	0.0143566	0.0168527	0.0139029	0.013176	0.0167329	0.0169779	4.7953	0.031804	1.4975	0.12809
Nonanoic acid, 9-oxo-, methyl ester	1931-63-1	Fatty acid derivatives/ Green leaf volatiles	0.00535757	0.00798938	0.0157856	0.0141156	0.0125439	0.0275602	0.022603	0.0302532	0.0182187	0.0171542	0.0141186	0.0140442	0.0462597	0.0170212	4.6335	0.0347	1.4597	0.12809
Methyl laurate	111-82-0	Fatty acid derivatives/ Green leaf volatiles	0.00300403	0.005451	0.00974056	0.0102924	0.00655476	0.013469	0.0120743	0.0144935	0.0112613	0.0135157	0.00791673	0.00795085	0.0135133	0.00581743	4.8747	0.030489	1.5159	0.12809
3,5-Octadien-2-one	30086-02-3	Fatty acid derivatives/ Green leaf volatiles	0.0473654	0.0669574	0.0643633	0.0378753	0.063833	0.0408302	0.0371103	0.0307812	0.0329258	0.0390706	0.0287562	0.0248089	0.0587638	0.0422631	4.0212	0.048887	1.3108	0.17035
2-Ethylhexanoic acid	149-57-5	Fatty acid derivatives/ Green leaf volatiles	0.00332998	0.00394971	0.0208639	0.0153016	0.0119618	0.0280265	0.0143121	0.0232315	0.0214615	0.0195033	0.0261109	0.0179679	0.0426961	0.0124994	3.8014	0.055587	1.255	0.17035
4,8-Dimethyl-1,3E,7-nonatriene	51911-82-1	Fatty acid derivatives/ Green leaf volatiles	0	0	0.00124568	0.0025012	0.00184165	0.0113486	0.00180166	0.00481795	0.00204953	0.000983537	0	0.000959923	0	0.00105433	3.826	0.054784	1.2613	0.17035
Methyl linoleate	112-63-0	Fatty acid derivatives/ Green leaf volatiles	0.00354009	0.00380452	0.00774366	0.00609335	0.00535689	0.0120576	0.00921283	0.0111583	0.00646106	0.00571716	0.0108429	0.00673738	0.0103442	0.00562122	3.7081	0.058758	1.2309	0.17444
2,4-Dimethyhexane	589-43-5	Fatty acid derivatives/ Green leaf volatiles	0.00150506	0.00397678	0.00332085	0.00138848	0.00262379	0.00708179	0.00277202	0.0067394	0.00263109	0.00127175	0.00204993	0.000591549	0.00241587	0	3.2308	0.078739	1.1038	0.22667
Methyl hexadec-9-enoate	10030-74-7	Fatty acid derivatives/ Green leaf volatiles	0.00322323	0.0038845	0.0100228	0.00751228	0.00609046	0.0147458	0.0159303	0.0123564	0.00902973	0.00543676	0.00766558	0.00630496	0.00880604	0.00405711	3.1445	0.083163	1.0801	0.23237
Methyl decanoate	110-42-9	Fatty acid derivatives/ Green leaf volatiles	0.0039122	0.00624557	0.0101967	0.0163016	0.0120638	0.0178502	0.0146316	0.0135592	0.018042	0.01471	0.0121419	0.0155728	0.020675	0.00890072	3.0078	0.09078	1.042	0.2464
Cyclopentene	142-29-0	Fatty acid derivatives/ Green leaf volatiles	0.00141508	0.00158387	0.00579131	0.00542064	0.00112933	0.00718079	0.00508967	0.00589816	0.00510712	0.00440099	0.00248892	0.00457107	0.0109935	0.00395433	2.7694	0.10614	0.9741	0.27253
2,4-Dimethyl-1-heptene	19549-87-2	Fatty acid derivatives/ Green leaf volatiles	0.00207463	0.00848122	0.00407878	0.00212716	0.0025825	0.00637188	0.00387837	0.00814318	0.00238297	0.00118705	0.00251828	0.00071211	0.00285316	0.000143601	2.8097	0.10334	0.98571	0.27253
2,4-Dimethylheptane	2213-23-2	Fatty acid derivatives/ Green leaf volatiles	0.00258757	0.00684814	0.00474651	0.00183805	0.00235571	0.00642747	0.00374535	0.0076188	0.00250296	0.00121716	0.00205015	0.000772067	0.00315321	0.000599802	2.7116	0.11031	0.95737	0.27579
4-Methylheptane	589-53-7	Fatty acid derivatives/ Green leaf volatiles	0.00198127	0.00614103	0.00424056	0.00147005	0.00306451	0.00808316	0.00327192	0.00846171	0.00287243	0.00138062	0.00237328	0.000685352	0.00360338	0.00026838	2.5911	0.11966	0.92204	0.29149
Methyl hexanoate	106-70-7	Fatty acid derivatives/ Green leaf volatiles	0.0595074	0.0752379	0.357955	0.307686	0.241439	0.391048	0.435819	0.351005	0.359972	0.242562	0.232142	0.269903	0.399272	0.190427	2.4384	0.13288	0.87654	0.30517
2-Buthyloct-2-enal	13019-16-4	Fatty acid derivatives/ Green leaf volatiles	0.000312946	0.000628012	0.00287704	0.00664475	0.00557713	0.0133148	0.00624945	0.0106304	0.00525537	0.00591277	0.00254646	0.0035247	0.0524888	0.00418022	2.4165	0.13492	0.86993	0.30517
Methyl octanoate	111-11-5	Fatty acid derivatives/ Green leaf volatiles	0.0450179	0.0613626	0.082701	0.0689012	0.0661101	0.101997	0.0828163	0.0960469	0.0751936	0.0678524	0.0602699	0.0749929	0.117784	0.0738136	2.0888	0.17024	0.76895	0.3761
4-Hydroxyhex-2-enal	17427-21-3	Fatty acid derivatives/ Green leaf volatiles	0.013777	0.0189021	0.0303283	0.0229175	0.0208376	0.0442621	0.0312773	0.0382287	0.0227256	0.0293553	0.0173798	0.0201618	0.0517775	0.0181928	2.0375	0.1767	0.75277	0.38151
Methyl 8-oxooctanoate	3884-92-2	Fatty acid derivatives/ Green leaf volatiles	0.000905842	0.00128612	0.00209922	0.00174063	0.00171473	0.00258182	0.00223949	0.00250812	0.00197843	0.00227585	0.00165303	0.00143467	0.00595456	0.00198413	1.9482	0.18867	0.72429	0.39831
1-Octen-3-ol	3391-86-4	Fatty acid derivatives/ Green leaf volatiles	0.0533793	0.0674202	0.104486	0.0743833	0.0693464	0.0906731	0.0745186	0.0677191	0.0614934	0.0847465	0.13886	0.0597723	0.145943	0.0854468	1.8182	0.20786	0.68222	0.41216
2,4-Decadienal, (E,Z)-	25152-83-4	Fatty acid derivatives/ Green leaf volatiles	0.000858353	0.00122536	0.00204135	0.0018023	0.00139982	0.00283413	0.00171301	0.00239308	0.0019421	0.00209589	0.00133779	0.00138833	0.00668152	0.00267628	1.8157	0.20825	0.68141	0.41216
Methyl nonanoate	1731-84-6	Fatty acid derivatives/ Green leaf volatiles	0.0933926	0.136905	0.127629	0.14392	0.143963	0.144955	0.131084	0.087541	0.155131	0.127265	0.128365	0.199253	0.210089	0.123947	1.5167	0.26198	0.58173	0.49777
2-Butenal	4170-30-3	Fatty acid derivatives/ Green leaf volatiles	0.0251206	0.0318817	0.0452804	0.0252639	0.0305861	0.0311828	0.0270333	0.0210564	0.0190757	0.0254298	0.0231771	0.0179055	0.0374184	0.025442	1.3425	0.30082	0.52169	0.52945
cis-2-penten-1-ol	1576-95-0	Fatty acid derivatives/ Green leaf volatiles	0.0179108	0.0245256	0.0808903	0.0582554	0.0461343	0.0729033	0.0590196	0.0658283	0.0571134	0.0518806	0.0360815	0.054264	0.0918605	0.0496708	1.3507	0.29886	0.52454	0.52945
Methyl hexaenoate	2396-77-2	Fatty acid derivatives/ Green leaf volatiles	0.00548013	0.00527094	0.0124666	0.00796952	0.0105715	0.00882706	0.0161684	0.00852247	0.0103897	0.0105205	0.009553	0.00787852	0.0122766	0.00989261	1.342	0.30095	0.52151	0.52945
trans-2-Hexenoic acid	13419-69-7	Fatty acid derivatives/ Green leaf volatiles	0.0617613	0.0415045	0.292794	0.151327	0.128276	0.284618	0	0.168175	0	0.128227	0.154973	0.172262	0.322301	0.144652	1.363	0.29592	0.52883	0.52945
6-Methyl-5-hepten-2-one	110-93-0	Fatty acid derivatives/ Green leaf volatiles	0	0	0.0431506	0.0332933	0.0307869	0.0485348	0.0259148	0.0269151	0.0268236	0.024151	0.0220009	0.0312709	0.0411957	0.0251782	1.2582	0.32204	0.49209	0.55221
Hexanoic acid	142-62-1	Fatty acid derivatives/ Green leaf volatiles	0.000570983	0.00102426	0.00385282	0.00315736	0.00266781	0.00466993	0	0.00271053	0	0.00172507	0.0013493	0.00254672	0.00667339	0.00218772	1.1911	0.34023	0.46823	0.55221
Methyl 2-ethylhexanoate	816-19-3	Fatty acid derivatives/ Green leaf volatiles	0.00319869	0.00492387	0.026617	0.0365421	0.0187846	0.0381945	0.0224482	0.0251513	0.0286424	0.0154607	0.0249082	0.0221019	0.022323	0.0097306	1.2096	0.33509	0.47484	0.55221
trans-2-Undecanal	53448-07-0	Fatty acid derivatives/ Green leaf volatiles	0.000742418	0.00107055	0.00161678	0.00161663	0.00121963	0.00200635	0.00162052	0.00177104	0.00132623	0.00184059	0.00142747	0.000910839	0.0048256	0.0016453	1.1983	0.3382	0.47082	0.55221
Octanoic acid, 8-chloro-, methyl ester	41624-92-4	Fatty acid derivatives/ Green leaf volatiles	0.00182341	0.00194708	0.00418215	0.00746786	0.00482467	0.00923115	0.00422711	0.00870245	0.00570063	0.0039551	0.00389771	0.00347378	0.0192271	0.00436285	1.1814	0.34295	0.46477	0.55221
1-Penten-3-ol	616-25-1	Fatty acid derivatives/ Green leaf volatiles	0.0309444	0.0371563	0.119741	0.0826474	0.0690386	0.116576	0.0822668	0.100562	0.0809629	0.0764767	0.0395753	0.074294	0.135642	0.0714539	1.0518	0.38195	0.418	0.60475
(E)-4-Oxohex-2-enal	2492-43-5	Fatty acid derivatives/ Green leaf volatiles	0.0270797	0.0339706	0.05242	0.0459705	0.0453062	0.087433	0.0543636	0.0640186	0.0412114	0.0504558	0.0319062	0.0334438	0.12614	0.0421068	1.0089	0.39601	0.4023	0.61673
1-Octen-3-one	4312-99-6	Fatty acid derivatives/ Green leaf volatiles	0.0222633	0.0280653	0.040996	0.0237532	0.0286787	0.0297146	0.0198808	0.0212512	0.0152637	0.026774	0.0222566	0.0193067	0.0503072	0.0267976	0.9633	0.41162	0.3855	0.63071
Pentanal	110-62-3	Fatty acid derivatives/ Green leaf volatiles	0.0160989	0.0179073	0.0497925	0.0269444	0.0167165	0.0200152	0.013488	0.0237984	0.0193769	0.0317049	0.0550362	0.0155562	0.0399927	0.0264611	0.89794	0.43529	0.36123	0.65638
Hexanal dimethyl acetal	1599-47-9	Fatty acid derivatives/ Green leaf volatiles	0.0160803	0.0262786	0.0547537	0.0553427	0.0557169	0.072424	0.0546313	0.0778671	0.0395438	0.0416284	0.0231386	0.0440437	0.183719	0.0571085	0.75704	0.492	0.30803	0.73031
trans-2-Octen-1-ol	18409-17-1	Fatty acid derivatives/ Green leaf volatiles	0.0147624	0.0214151	0.0265432	0.0178239	0.0174291	0.0276921	0.0218684	0.0208329	0.0181107	0.020872	0.0190311	0.0163538	0.0380029	0.0251334	0.69128	0.52144	0.2828	0.7621
2,4-Hexadienal	142-83-6	Fatty acid derivatives/ Green leaf volatiles	0.16409	0.214262	0.396756	0.298146	0.29964	0.483553	0.317023	0.353291	0.287494	0.281828	0.239196	0.223696	0.606373	0.245361	0.65403	0.53903	0.26838	0.7643
2-Octenal	2363-89-5	Fatty acid derivatives/ Green leaf volatiles	0.00776375	0.0115986	0.0167868	0.0139035	0.0127453	0.0171703	0.0142947	0.0152743	0.0133022	0.0134243	0.0095806	0.0110361	0.030565	0.0162505	0.60239	0.56461	0.24826	0.77985
2,6,6-Trimethyl-2-cyclohexan-1-one	20013-73-4	Fatty acid derivatives/ Green leaf volatiles	0.0189847	0.025491	0.0376286	0.026975	0.0269101	0.0333032	0.0291642	0.0262672	0.0236498	0.0205606	0.0169325	0.0203401	0.0344376	0.0222447	0.56724	0.58283	0.23446	0.77985
Methyl hexadeca-7,10,13-trienoate	56554-30-4	Fatty acid derivatives/ Green leaf volatiles	0.011247	0.0122279	0.0108977	0.00727294	0.00970899	0.0177464	0.0141032	0.0116404	0.00830939	0.00887804	0.0172068	0.00919537	0.00721904	0.00645291	0.58752	0.57223	0.24243	0.77985
trans-2-Heptenal	18829-55-5	Fatty acid derivatives/ Green leaf volatiles	0.0279469	0.0385447	0.0502836	0.0360788	0.0317269	0.0391603	0.0306182	0.0292908	0.0258141	0.0323216	0.0250293	0.0249439	0.0594262	0.0404551	0.41138	0.67252	0.17229	0.86262
Methyl linolenate	301-00-8	Fatty acid derivatives/ Green leaf volatiles	0.00655569	0.00687796	0.010282	0.00668367	0.00745191	0.0140495	0.0103041	0.0117534	0.00687925	0.00498052	0.0128565	0.0073923	0.00657498	0.00573128	0.42558	0.6637	0.17803	0.86262
Methyl acetate	79-20-9	Fatty acid derivatives/ Green leaf volatiles	0.00338029	0.00378985	0.00942459	0.00636761	0.00333138	0.00763629	0.00608548	0.00585552	0.00457449	0.00481964	0.00191848	0.00401215	0.0111568	0.00428069	0.34767	0.71382	0.14641	0.86939
2-Pentenal	1576-87-0	Fatty acid derivatives/ Green leaf volatiles	0.0131001	0.0144156	0.0383963	0.0284537	0.0256948	0.0363441	0.0250233	0.0317247	0.0239269	0.0205928	0.0169203	0.0232771	0.0431378	0.0212579	0.34866	0.71316	0.14681	0.86939
trans-3-Nonen-2-one	14309-57-0	Fatty acid derivatives/ Green leaf volatiles	0.00286156	0.00349658	0.0038594	0.0025006	0.00391923	0.0035298	0.00360253	0.00261872	0.00271192	0.00243683	0.00163755	0.00182443	0.00580844	0.00324991	0.31092	0.73901	0.13135	0.88868
3,4-Hexadien-1-ol	5689-23-6	Fatty acid derivatives/ Green leaf volatiles	0.0917395	0.111849	0.158614	0.101164	0.101963	0.144312	0.103492	0.103758	0.0869954	0.0897821	0.0777854	0.0794851	0.164441	0.0930347	0.24276	0.78856	0.10317	0.90388
(E,Z)2,4-Heptadienal	4313-02-4	Fatty acid derivatives/ Green leaf volatiles	0.148448	0.191396	0.364224	0.256063	0.259244	0.273517	0.166054	0.22331	0.171036	0.215888	0.185099	0.189224	0.346473	0.201422	0.22875	0.79922	0.097333	0.90388
2,4-Heptadienal	4313-03-5	Fatty acid derivatives/ Green leaf volatiles	0.148448	0.191396	0.364224	0.256063	0.259244	0.273517	0.166054	0.22331	0.171036	0.215888	0.185099	0.189224	0.346473	0.201422	0.22875	0.79922	0.097333	0.90388
1-Hexanol	111-27-3	Fatty acid derivatives/ Green leaf volatiles	0.00476447	0.31716	0.0466177	0.0210547	0.012903	0.0393579	0.0138902	0.018496	0.0411326	0.0131416	0.0300585	0.0289478	0.0225211	0.00946699	0.12122	0.887	0.052074	0.93628
cis-4-Heptenal	6728-31-0	Fatty acid derivatives/ Green leaf volatiles	0.001472	0.00193648	0.0039412	0.00281311	0.00300444	0.00293143	0.00221119	0.00229591	0.00214691	0.00214537	0.00173993	0.00221659	0.00337491	0.00193889	0.14921	0.8631	0.063937	0.93628
2-Hexanal, (Z)-	16635-54-4	Fatty acid derivatives/ Green leaf volatiles	0.108613	0.134374	0.213899	0.144562	0.158802	0.216427	0.140939	0.161146	0.126564	0.130846	0.0881035	0.113223	0.266528	0.131166	0.13378	0.87619	0.057404	0.93628
2-Hexenal	6728-26-3	Fatty acid derivatives/ Green leaf volatiles	1.20699	1.49375	2.26819	1.65485	1.68287	2.40057	1.6367	1.72121	1.45873	1.41874	1.16165	1.30594	2.87528	1.47076	0.058799	0.94319	0.025401	0.95322
Geranylacetone	3796-70-1	Fatty acid derivatives/ Green leaf volatiles	0.00402405	0.00539615	0.0118152	0.0125524	0.00954002	0.0152244	0.010693	0.0112382	0.0121477	0.00115298	0.00786779	0.00720363	0.0196346	0.00610725	0.064167	0.9382	0.027706	0.95322
Mintlactone	38049-04-6	Furans	0.00309676	0.00425526	0.00608732	0.00449165	0.00450665	0.00688428	0.00526202	0.00598047	0.00445559	0.00433017	0.00397356	0.00386198	0.0100877	0.00464784	0.57378	0.57939	0.23703	0.77985
2-Pentylfuran	3777-69-3	Furans	0.00674273	0.00992332	0.0175949	0.0174188	0.0186683	0.030412	0.0274825	0.0288298	0.0236013	0.0208622	0.013083	0.0173126	0.0430996	0.018096	3.9046	0.052315	1.2814	0.17035
2-Butyltetrahydrofuran	1004-29-1	Furans	0.0220873	0.0317762	0.0582683	0.0439722	0.0446921	0.106063	0.0630355	0.0721532	0.0486444	0.05813	0.0356088	0.0400826	0.127956	0.0576916	2.4395	0.13278	0.87688	0.30517
2(5H)-Furanone	497-23-4	Furans	0.0279192	0.0311292	0.0778943	0.0596697	0.0509674	0.0562544	0.0314658	0.049824	0.0313677	0.0416741	0.0306267	0.0464384	0.0839591	0.0499005	0.28913	0.75443	0.12238	0.89561
beta-Homocyclocitral	472-66-2	Irregular terpenes	0.0035734	0.00437382	0.00705444	0.0037871	0.00479405	0.00574836	0.00522182	0.00423224	0.0042387	0.00353535	0.00259939	0.003405	0.0063809	0.00352034	0.6721	0.53041	0.27539	0.76347
beta-Cyclocitral	432-25-7	Irregular terpenes	0.0686546	0.0883814	0.120127	0.0802283	0.0936609	0.113932	0.093952	0.0845902	0.0784371	0.073395	0.059997	0.0604704	0.128689	0.0701781	0.54628	0.59403	0.22619	0.78379
beta-Ionone	14901-07-6	Irregular terpenes	0.352255	0.430908	0.607279	0.40034	0.454153	0.549208	0.457	0.406258	0.407255	0.377511	0.349684	0.317731	0.622971	0.341429	0.36838	0.70008	0.15485	0.86939
beta-Ionone epoxide	23267-57-4	Irregular terpenes	0.096201	0.124636	0.162107	0.111173	0.126462	0.174931	0.13117	0.122054	0.106431	0.111388	0.0932003	0.0790553	0.231902	0.10287	0.12145	0.88681	0.052169	0.93628
alpha-Ionone	127-41-3	Irregular terpenes	0.0545619	0.0695498	0.0992652	0.0674102	0.0759279	0.0789211	0.0796725	0.0493008	0.0585309	0.074463	0.0565921	0.0564091	0.120501	0.0629735	0.092884	0.91201	0.040002	0.95209
Linalool	78-70-6	Monoterpenes	0.0038646	0.00213645	0.00500092	0.00551	0.00305479	0.0593707	0.0360102	0.0324187	0.0149802	0.0085042	0.0528546	0.0279833	0.022883	0.00764907	12.401	0.0015177	2.8188	0.036046
Eucalyptol	470-82-6	Monoterpenes	0.00200127	0.00254418	0.00377259	0.00251723	0.00268179	0.00283486	0.00231244	0.00236822	0.00241313	0.00229055	0.00184433	0.00235253	0.00357416	0.00248763	0.21443	0.81029	0.091358	0.90562
Guaiacol	90-05-1	Phenylpropnaoids and benzenoids	0.00701114	0.0175759	0.0122851	0.0154356	0.0139112	0.0361461	0.0675701	0.074962	0.0699391	0.0558561	0.052002	0.0836307	0.135964	0.0871754	40.025	8.95e-06	5.0484	0.00084988
Methyl salicylate	119-36-8	Phenylpropnaoids and benzenoids	0.15143	0.39592	0.335441	0.288059	0.204581	0.58667	0.707753	0.561306	0.585008	0.637128	0.522466	0.720462	1.41219	0.853337	15.873	0.00057239	3.2423	0.018126
Benzaldehyde	100-52-7	Phenylpropnaoids and benzenoids	0.0275716	0.0369934	0.145902	0.0900054	0.0714592	0.296279	0.255459	0.358835	0.282985	0.25727	0.228107	0.119238	0.355859	0.0960972	11.152	0.0022591	2.6461	0.040388
Phenylacealdehyde	122-78-1	Phenylpropnaoids and benzenoids	0.00381076	0.00557735	0.0179572	0.0110882	0.0107947	0.0210825	0.0395361	0.0320991	0.0305676	0.0247692	0.0135159	0.0108908	0.0297255	0.008424	7.8557	0.0076002	2.1192	0.062781
Methyl benzoate	93-58-3	Phenylpropnaoids and benzenoids	0.00499232	0.0170281	0.0535091	0.0400111	0.0209113	0.104004	0.101617	0.0660701	0.0489848	0.0602929	0.0492469	0.116213	0.163378	0.0826379	7.352	0.0093896	2.0274	0.06592
1,2-Dimethoxybenzene	91-16-7	Phenylpropnaoids and benzenoids	0.0347087	0.0441708	0.14546	0.0737025	0.0706099	0.0976127	0.14349	0.0959071	0.15488	0.154134	0.15575	0.151925	0.184386	0.109735	6.1667	0.015988	1.7962	0.094926
Benzeneethanol	60-12-8	Phenylpropnaoids and benzenoids	0.00153962	0.00147521	0.00554723	0.00795694	0.00399031	0.0250211	0.0200731	0.0127742	0.00507806	0.00953419	0.0438685	0.0371396	0.023449	0.00378751	5.6687	0.020323	1.692	0.10085
Benzene, ethenyl-	1438-59-1	Phenylpropnaoids and benzenoids	0.00349874	0.00462436	0.00916264	0.00255648	0.00218224	0.0032497	0.0026601	0.0032703	0.00159677	0.00170062	0.0020467	0.00108505	0.00234941	0.000920002	4.6146	0.035057	1.4552	0.12809
2-Acethylphenol	118-93-4	Phenylpropnaoids and benzenoids	0.0257487	0.0308093	0.0668012	0.0435146	0.0471556	0.0719504	0.0591547	0.063076	0.0550273	0.0466734	0.0512242	0.0406476	0.0867471	0.039417	1.8193	0.20769	0.68259	0.41216
3-Ethylbenzaldehyde	34246-54-3	Phenylpropnaoids and benzenoids	0.0119115	0.0158931	0.0221679	0.0190218	0.0185417	0.0377305	0.0271413	0.0277918	0.0217987	0.0208441	0.0150216	0.015984	0.0585695	0.019147	1.5945	0.24656	0.60807	0.47803
Benzenepropanal	104-53-0	Phenylpropnaoids and benzenoids	0.799714	0.79992	0.799906	0.8	0.799995	0.8	0.8	0.800031	0.8	0.8	0.800399	0.799999	0.799576	0.8	0.39791	0.68102	0.16684	0.86262
Butylbenzene	104-51-8	Phenylpropnaoids and benzenoids	0.00267099	0.00312334	0.00153746	0.00347609	0.00329981	0.00347868	0.00280435	0.00287196	0.0026442	0.00273946	0.00311031	0.00303749	0.00392614	0.00234127	0.2764	0.76362	0.11712	0.89561
2,3-Dimethylbenzaldehyde	5779-93-1	Phenylpropnaoids and benzenoids	0.00456091	0.00546042	0.00845863	0.00548158	0.00581633	0.00719437	0.00651574	0.00711172	0.0050796	0.00575165	0.00512675	0.00493899	0.00972675	0.00557898	0.12883	0.88043	0.055305	0.93628
Benzofulvene	2471-84-3	Phenylpropnaoids and benzenoids	0.00546579	0.0074496	0.0115422	0.0084851	0.00903146	0.00840303	0.00946918	0.00695796	0.00734614	0.00783164	0.00740604	0.0059316	0.0147627	0.00818501	0.075629	0.92764	0.032622	0.95322
2-Propenylthio-phene	23229-68-7	Phenylpropnaoids and benzenoids	0.0240698	0.026725	0.0427657	0.00590611	0.0330898	0.0270819	0.0222784	0.0242974	0.0184318	0.0226778	0.0181246	0.0200893	0.0391191	0.0220153	0.01805	0.98214	0.0078264	0.98214
